# Supplementary material for: Whole-Exome Sequencing Identifies Recurrent Germline-Associated and Somatic Variants in Oral Squamous Cell Carcinoma from Southwest India
Source: Biomedicines. 2026 Jun 15;14(6):1346. doi: 10.3390/biomedicines14061346 (PMC13297059; doi:10.3390/biomedicines14061346)
Supplement: Supplementary file 1 [file biomedicines-14-01346-s001.zip]

Archive with 1 entries (1 files):
- biomedicines-4278565-supplementary.pdf
